# Supplementary material for: New operational taxonomic units of Enterocytozoon in three marsupial species
Source: Parasit Vectors. 2018 Jun 28;11:371. doi: 10.1186/s13071-018-2954-x (PMC6022301; doi:10.1186/s13071-018-2954-x)
Supplement: Supplementary file 1 — Table S1. The numbers of DNA samples from faecal deposits from common wombats (Vombatus ursinus), eastern grey kangaroos (Macropus giganteus) and swamp wallabies (Wallabia bicolor) collected from 11 of Melbourne’s water catchment areas from 2009 to 2017 and tested using PCR-based sequencing of the internal transcribed spacer (ITS) of nuclear ribosomal DNA. Within parentheses are the numbers of samples that were test-positive for Enterocytozoon using this technique and the codes representing currently recognised (NCF2) or novel (MWC_m1 to MWC_m4) operational taxonomic units (OTUs)/genotypes (cf. Table 1 and Additional file 2: Table S2). (XLSX 45 kb) [file 13071_2018_2954_MOESM1_ESM.xlsx]

## Sheet: 1
Additional file 1: Table S1. The numbers of DNA samples from faecal deposits from common wombats (Vombatus ursinus), eastern grey kangaroos (Macropus giganteus) and swamp wallabies (Wallabia bicolor) collected from 11 of Melbourne’s water catchment areas from 2009 to 2017 and tested using PCR-based sequencing of the internal transcribed spacer (ITS) of nuclear ribosomal DNA. Within parentheses ar…
Catchment area	Tested sample nos. from each catchment area in each year (The nos. of test-positives; genotype name)									Total tested sample nos. in each catchment	Total nos. of test-positives in each catchment
Marsupial species	2009	2010	2011	2012	2013	2014	2015	2016	2017		Positive sample nos.
Armstrong	-	-	1	-	-	-	-	-	-	1	0
Common wombat	-	-	1	-	-	-	-	-	-	1	0
Cardinia	-	6	10	47	27	26	36	33	-	185	0
Common wombat	-	-	3	14	11	6	10	-	-	44	0
Eastern grey kangaroo	-	5	7	24	6	18	26	32	-	118	0
Swamp wallaby	-	1	-	9	10	2	-	1	-	23	0
Greenvale	-	13	7	34 (1; MWC_m4)	14	33 (5; MWC_m4)	27 (1; NCF2)	29	10	174	7
Eastern grey kangaroo	-	13	7	34 (1; MWC_m4)	14	33 (5; MWC_m4)	27 (1; NCF2)	29	10	174	7
Maroondah	5	8	-	-	92 (2; MWC_m2)	45	41	44 (2; MWC_m3)	19	258	4
Common wombat	2	1	-	-	27	6	3	7	-	46	0
Eastern grey kangaroo	-	7	-	-	43	23	31	15	14	133	0
Swamp wallaby	3	-	-	-	22 (2; MWC_m2)	16	7	22 (2; MWC_m3)	5	79	4
O'Shannassay	52	5	13	39	17	25	55	4	-	210	0
Common wombat	24	3	2	14	11	12	16	3	-	85	0
Eastern grey kangaroo	6	1	-	-	-	-	2	-	-	9	0
Swamp wallaby	22	1	11	25	6	13	37	1	-	116	0
Silvan	-	25	8	29	63 (1; MWC_m4)	31 (1; MWC_m2; 1; MWC_m4)	72 (1; MWC_m1)	84	-	316	4
Common wombat	-	8	1	8	11	4	1 (1; MWC_m1)	4	-	37	1
Eastern grey kangaroo	-	8	1	3	21 (1; MWC_m4)	12 (1; MWC_m2; 1; MWC_m4)	40	17	-	105	3
Swamp wallaby	-	9	6	18	31	15	32	63	-	174	0
Sugarloaf	-	26	-	-	-	-	-	-	-	26	0
Eastern grey kangaroo	-	26	-	-	-	-	-	-	-	26	0
Tarago	-	-	24 (1; MWC_m2)	-	-	-	-	-	-	24	1
Common wombat	-	-	23	-	-	-	-	-	-	23	0
Swamp wallaby	-	-	1 (1; MWC_m2)	-	-	-	-	-	-	1	1
Thomson	-	-	1	-	-	-	-	-	-	1	0
Common wombat	-	-	1	-	-	-	-	-	-	1	0
Upper Yarra	8	5	-	5	7	10	7	28	-	70	0
Common wombat	8	5	-	5	7	10	6	28	-	69	0
Eastern grey kangaroo	-	-	-	-	-	-	1	-	-	1	0
Yan Yean	-	11	-	27 (3; MWC_m4)	9	12	15	13	10	100	3
Common wombat	-	-	-	7	-	-	1	1	-	9	0
Eastern grey kangaroo	-	11	-	18 (3; MWC_m4)	9	12	11	7	10	81	3
Swamp wallaby	-	-	-	2	-	-	3	5	-	10	0
Total tested sample nos. in each year	65	99	63	181	229	182	253	235	39	1365	NA
Total nos. of test-positives in each year	0	0	1	4	3	7	2	2	0	NA	19
- = no faecal samples were collected. NA = not available
