# Supplementary material for: New operational taxonomic units of Enterocytozoon in three marsupial species
Source: Parasit Vectors. 2018 Jun 28;11:371. doi: 10.1186/s13071-018-2954-x (PMC6022301; doi:10.1186/s13071-018-2954-x)
Supplement: Supplementary file 4 — Table S4. Pairwise comparisons of differences/variation among the small subunit of nuclear ribosomal DNA gene sequences (SSU) (~609 bp consensus length) representing (i) four operational taxonomic units (OTUs)/genotypes of Enterocytozoon identified/defined in the present study (bold-type); (ii) eight species of of the family Enterocytozoonidae; (iii) and the outgroup Parahepatospora carcini used for phylogenetic analysis (cf. Fig. 2; Additional file 3: Table S3). (XLSX 54 kb) [file 13071_2018_2954_MOESM4_ESM.xlsx]

## Sheet: Sheet1
Additional file 4: Table S4. Pairwise comparisons of differences/variation among the small subunit of nuclear ribosomal DNA gene sequences (SSU) (~609 bp consensus length) representing (i) four operational taxonomic units (OTUs)/genotypes of Enterocytozoon identified/defined in the present study (bold-type); (ii) eight species of of the family Enterocytozoonidae; (iii) and the outgroup Parahepato…
GenBank no. Species	MG976584	MG976585	MG976586	MG976813	KF271490	KF271502	AF023245	AY257180	DQ793212	KF305579	KF305580	FJ496356	KY593127	KF135645	KF135644	FJ389667	AJ431366	HM800847	HG005137	U78176	U10883	AF185996	AF185995	AF185998	KC203457	HE584635	KX757849
MG976584 Enterocytozoon bieneusi (NCF2)		0.18	2.81	2.81	0.35	0.18	0.09	0.35	0	0	0.18	14.43	14.26	18.96	19.13	18.34	18.34	18.69	16.75	15.58	15.49	16.11	16.55	15.32	16.37	24.12	21.21
MG976585 Enterocytozoon bieneusi (MWC_m1*)	0.18		2.99	2.99	0.53	0.35	0.26	0.53	0.18	0.18	0.35	14.43	14.43	18.96	19.13	18.17	18.17	18.52	16.75	15.58	15.49	16.11	16.55	15.32	16.37	24.12	21.03
MG976586 Enterocytozoon sp. (MWC_m3*)	2.81	2.99		0	3.16	2.98	2.9	2.99	2.81	2.81	2.99	15.45	15.1	19.6	19.77	19.16	19.16	18.98	17.22	16.05	15.96	16.58	17.02	15.96	16.67	23.51	20.86
MG976813 Enterocytozoon sp. (MWC_m4*)	2.81	2.99	0		3.16	2.98	2.9	2.99	2.81	2.81	2.99	15.45	15.1	19.6	19.77	19.16	19.16	18.98	17.22	16.05	15.96	16.58	17.02	15.96	16.67	23.51	20.86
KF271490 Enterocytozoon bieneusi	0.35	0.53	3.16	3.16		0.53	0.44	0.71	0.35	0.35	0.53	14.78	14.61	19.3	19.46	18.69	18.69	19.05	17.11	15.93	15.85	16.46	16.9	15.67	16.73	24.47	21.55
KF271502 Enterocytozoon bieneusi	0.18	0.35	2.98	2.98	0.53		0.26	0.53	0.18	0.18	0.35	14.58	14.41	19.1	19.26	18.49	18.49	18.84	16.9	15.73	15.64	16.26	16.7	15.47	16.52	24.25	21.34
AF023245 Enterocytozoon bieneusi	0.09	0.26	2.9	2.9	0.44	0.26		0.44	0.09	0.09	0.26	14.43	14.26	19.04	19.21	18.34	18.34	18.69	16.84	15.67	15.58	16.2	16.64	15.4	16.46	24.12	21.21
AY257180 Enterocytozoon bieneusi	0.35	0.53	2.99	2.99	0.71	0.53	0.44		0.35	0.35	0.53	14.26	14.61	19.13	19.3	18.34	18.34	18.69	16.75	15.76	15.67	16.29	16.73	15.67	16.55	24.12	21.55
DQ793212 Enterocytozoon bieneusi	0	0.18	2.81	2.81	0.35	0.18	0.09	0.35		0	0.18	14.43	14.26	18.96	19.13	18.34	18.34	18.69	16.75	15.58	15.49	16.11	16.55	15.32	16.37	24.12	21.21
KF305579 Enterocytozoon bieneusi	0	0.18	2.81	2.81	0.35	0.18	0.09	0.35	0		0.18	14.43	14.26	18.96	19.13	18.34	18.34	18.69	16.75	15.58	15.49	16.11	16.55	15.32	16.37	24.12	21.21
KF305580 Enterocytozoon bieneusi	0.18	0.35	2.99	2.99	0.53	0.35	0.26	0.53	0.18	0.18		14.61	14.43	19.13	19.3	18.52	18.52	18.87	16.93	15.76	15.67	16.29	16.73	15.49	16.55	24.3	21.38
FJ496356 Enterocytozoon hepatopenaei	14.43	14.43	15.45	15.45	14.78	14.58	14.43	14.26	14.43	14.43	14.61		1.22	9.73	9.9	16.52	16.52	16.7	16.52	14.84	14.76	15.37	16.15	15.28	16.15	23.09	20.95
KY593127 Enterocytozoon hepatopenaei	14.26	14.43	15.1	15.1	14.61	14.41	14.26	14.61	14.26	14.26	14.43	1.22		9.9	10.07	16	16	16.17	16.35	14.67	14.58	15.2	15.97	14.76	16.15	23.44	20.44
KF135645 Enterospora nucleophila	18.96	18.96	19.6	19.6	19.3	19.1	19.04	19.13	18.96	18.96	19.13	9.73	9.9		0.67	20.64	20.64	20.97	19.63	18.54	18.46	19.03	19.8	18.79	19.63	26.8	23.8
KF135644 Enterospora nucleophila	19.13	19.13	19.77	19.77	19.46	19.26	19.21	19.3	19.13	19.13	19.3	9.9	10.07	0.67		20.81	20.81	21.14	19.8	18.71	18.62	19.2	19.97	18.96	19.8	26.97	23.97
FJ389667 Paranucleospora theridion	18.34	18.17	19.16	19.16	18.69	18.49	18.34	18.34	18.34	18.34	18.52	16.52	16	20.64	20.81		0	0.53	9.08	9.61	9.52	10.18	10.93	10.05	9.86	22.22	21.55
AJ431366 Desmozoon lepeophtherii	18.34	18.17	19.16	19.16	18.69	18.49	18.34	18.34	18.34	18.34	18.52	16.52	16	20.64	20.81	0		0.53	9.08	9.61	9.52	10.18	10.93	10.05	9.86	22.22	21.55
HM800847 Desmozoon lepeophtherii	18.69	18.52	18.98	18.98	19.05	18.84	18.69	18.69	18.69	18.69	18.87	16.7	16.17	20.97	21.14	0.53	0.53		9.08	9.44	9.35	10	10.76	9.88	10.04	22.22	21.38
HG005137 Obruspora papernae	16.75	16.75	17.22	17.22	17.11	16.9	16.84	16.75	16.75	16.75	16.93	16.52	16.35	19.63	19.8	9.08	9.08	9.08		8.45	8.36	9.02	9.77	8.54	8.01	22.8	21.12
U78176 Nucleospora salmonis	15.58	15.58	16.05	16.05	15.93	15.73	15.67	15.76	15.58	15.58	15.76	14.84	14.67	18.54	18.71	9.61	9.61	9.44	8.45		0.09	0.79	1.5	1.15	3.26	21.92	20.6
U10883 Enterocytozoon salmonis	15.49	15.49	15.96	15.96	15.85	15.64	15.58	15.67	15.49	15.49	15.67	14.76	14.58	18.46	18.62	9.52	9.52	9.35	8.36	0.09		0.7	1.41	1.06	3.17	21.83	20.52
AF185996 Nucleospora salmonis	16.11	16.11	16.58	16.58	16.46	16.26	16.2	16.29	16.11	16.11	16.29	15.37	15.2	19.03	19.2	10.18	10.18	10	9.02	0.79	0.7		2.11	1.75	3.85	22.42	20.79
AF185995 Nucleospora salmonis	16.55	16.55	17.02	17.02	16.9	16.7	16.64	16.73	16.55	16.55	16.73	16.15	15.97	19.8	19.97	10.93	10.93	10.76	9.77	1.5	1.41	2.11		2.47	4.58	22.71	21.72
AF185998 Nucleospora salmonis	15.32	15.32	15.96	15.96	15.67	15.47	15.4	15.67	15.32	15.32	15.49	15.28	14.76	18.79	18.96	10.05	10.05	9.88	8.54	1.15	1.06	1.75	2.47		3.87	22.54	20.34
KC203457 Nucleospora cyclopteri	16.37	16.37	16.67	16.67	16.73	16.52	16.46	16.55	16.37	16.37	16.55	16.15	16.15	19.63	19.8	9.86	9.86	10.04	8.01	3.26	3.17	3.85	4.58	3.87		22.67	20.52
HE584635 Hepatospora eriocheir	24.12	24.12	23.51	23.51	24.47	24.25	24.12	24.12	24.12	24.12	24.3	23.09	23.44	26.8	26.97	22.22	22.22	22.22	22.8	21.92	21.83	22.42	22.71	22.54	22.67		25.86
KX757849 Parahepatospora carcini	21.21	21.03	20.86	20.86	21.55	21.34	21.21	21.55	21.21	21.21	21.38	20.95	20.44	23.8	23.97	21.55	21.55	21.38	21.12	20.6	20.52	20.79	21.72	20.34	20.52	25.86
Enterocytozoon salmonis and Nucleospora salmonis are synonyms. Desmozoon lepeophtherii and Paranucleospora theridion are synonyms. Genotypes of Enterocytozoon identified in the present study based on the internal transcribed spacer (ITS) of nucleus ribosomal DNA sequence are shown in parentheses. * = a novel genotype
